# Supplementary material for: Non-Convulsive Status Epilepticus in Aneurysmal Subarachnoid Hemorrhage: A Prognostic Parameter
Source: Brain Sci. 2023 Jan 22;13(2):184. doi: 10.3390/brainsci13020184 (PMC9953938; doi:10.3390/brainsci13020184)
Supplement: Supplementary file 1 [file brainsci-13-00184-s001.zip]

Archive with 1 entries (1 files):
- brainsci-2174784-supplementary.pdf
